# Supplementary material for: Sleep Quality, Nutrient Intake, and Social Development Index Predict Metabolic Syndrome in the Tlalpan 2020 Cohort: A Machine Learning and Synthetic Data Study
Source: Nutrients. 2024 Feb 23;16(5):612. doi: 10.3390/nu16050612 (PMC10934807; doi:10.3390/nu16050612)
Supplement: Supplementary file 1 [file nutrients-16-00612-s001.zip]

Archive with 1 entries (1 files):
- nutrients-2841650-supplementary.pdf
